# Supplementary material for: First-in-man study of coronary stent 3D reconstruction in the cathlab using rotational angiography
Source: Eur Heart J Imaging Methods Pract. 2025 May 28;3(2):qyaf065. doi: 10.1093/ehjimp/qyaf065 (PMC12412210; doi:10.1093/ehjimp/qyaf065)
Supplement: qyaf065_Supplementary_Data [file qyaf065_supplementary_data.zip]

Archive with 4 entries (4 files):
- Movie_1__3DStent_rotational_angiography.avi
- Movie_2__3DStent_Volume_Rendering.avi
- Movie_3__3DStent_cross-sections.avi
- Supplementary Movie Legends.docx
